# Supplementary material for: Programmable RNA 5-methylcytosine (m5C) modification of cellular RNAs by dCasRx conjugated methyltransferase and demethylase
Source: Nucleic Acids Res. 2024 Feb 15;52(6):2776–91. doi: 10.1093/nar/gkae110 (PMC11014266; doi:10.1093/nar/gkae110)
Supplement: gkae110_Supplemental_Files [file gkae110_supplemental_files.zip]

Archive with 2 entries (2 files):
- Revised Supplement tables.pdf
- Supplement.pdf
